# Supplementary material for: Structure–Tissue Exposure/Selectivity Relationship (STR) on Carbamates of Cannabidiol
Source: Int J Mol Sci. 2024 Nov 5;25(22):11888. doi: 10.3390/ijms252211888 (PMC11593952; doi:10.3390/ijms252211888)
Supplement: Supplementary file 1 [file ijms-25-11888-s001.zip]

Archive with 1 entries (1 files):
- ijms-3297260-supplementary.pdf
